# Supplementary material for: Effect of rainfall on metagenomics in a sewage environment in Hongta District, Yuxi city, Yunnan Province
Source: PeerJ. 2025 Nov 19;13:e20199. doi: 10.7717/peerj.20199 (PMC12640135; doi:10.7717/peerj.20199)
Supplement: Supplemental Information 10 [file peerj-13-20199-s010.xlsx]

## Sheet: Sheet1
Table S1. The sample details in this study
Sample_ID	Accession	BioProject	Location	Sampling sites	Rainfall type
23HT0401	SRX25422645	PRJNA1138443	Hongta, Yuxi, Yunnan	Urban	Dry
23HT0501	SRX25422646	PRJNA1138443	Hongta, Yuxi, Yunnan	Urban	Dry
23HT0601	SRX25422657	PRJNA1138443	Hongta, Yuxi, Yunnan	Urban	Rainy
23HT0701	SRX25422662	PRJNA1138443	Hongta, Yuxi, Yunnan	Urban	Rainy
23HT0801	SRX25422663	PRJNA1138443	Hongta, Yuxi, Yunnan	Urban	Rainy
23HT0901	SRX25422664	PRJNA1138443	Hongta, Yuxi, Yunnan	Urban	Rainy
23HT1001	SRX25422665	PRJNA1138443	Hongta, Yuxi, Yunnan	Urban	Dry
23HT1101	SRX25422666	PRJNA1138443	Hongta, Yuxi, Yunnan	Urban	Dry
23HT1201	SRX25422667	PRJNA1138443	Hongta, Yuxi, Yunnan	Urban	Dry
24HT0101	SRX25422668	PRJNA1138443	Hongta, Yuxi, Yunnan	Urban	Dry
24HT0201	SRX25422647	PRJNA1138443	Hongta, Yuxi, Yunnan	Urban	Dry
24HT0301	SRX25422648	PRJNA1138443	Hongta, Yuxi, Yunnan	Urban	Dry
23HT0408	SRX25422649	PRJNA1138443	Hongta, Yuxi, Yunnan	Rural	Dry
23HT0508	SRX25422650	PRJNA1138443	Hongta, Yuxi, Yunnan	Rural	Dry
23HT0608	SRX25422651	PRJNA1138443	Hongta, Yuxi, Yunnan	Rural	Rainy
23HT0708	SRX25422652	PRJNA1138443	Hongta, Yuxi, Yunnan	Rural	Rainy
23HT0808	SRX25422653	PRJNA1138443	Hongta, Yuxi, Yunnan	Rural	Rainy
23HT0908	SRX25422654	PRJNA1138443	Hongta, Yuxi, Yunnan	Rural	Rainy
23HT1008	SRX25422655	PRJNA1138443	Hongta, Yuxi, Yunnan	Rural	Dry
23HT1108	SRX25422656	PRJNA1138443	Hongta, Yuxi, Yunnan	Rural	Dry
23HT1208	SRX25422658	PRJNA1138443	Hongta, Yuxi, Yunnan	Rural	Dry
24HT0108	SRX25422659	PRJNA1138443	Hongta, Yuxi, Yunnan	Rural	Dry
24HT0208	SRX25422660	PRJNA1138443	Hongta, Yuxi, Yunnan	Rural	Dry
24HT0308	SRX25422661	PRJNA1138443	Hongta, Yuxi, Yunnan	Rural	Dry
