# Supplementary material for: Effect of rainfall on metagenomics in a sewage environment in Hongta District, Yuxi city, Yunnan Province
Source: PeerJ. 2025 Nov 19;13:e20199. doi: 10.7717/peerj.20199 (PMC12640135; doi:10.7717/peerj.20199)
Supplement: Supplemental Information 16 [file peerj-13-20199-s016.sh]

#!/bin/bash
# Complete Metagenomic Analysis Workflow
# Includes: FASTP -> MEGAHIT ->MetaGeneMark -> Bowtie2 -> Diamond

# Parameter Configuration
PROJECT_NAME="my_metagenome_project"
RAW_DATA_DIR="raw_data"
CLEAN_DATA_DIR="cleaned_data"
ASSEMBLY_DIR="assembly"
GENE_PREDICTION_DIR="gene_prediction"
MAPPING_DIR="mapping"
ANNOTATION_DIR="annotation"
THREADS=32
MEMORY_LIMIT="0.9"  # MEGAHIT Memory Usage Limits

# Database Path
DIAMOND_NR_DB="/path/to/nr.dmnd"
DIAMOND_KEGG_DB="/path/to/kegg.dmnd"
DIAMOND_EGGNOG_DB="/path/to/eggnog.dmnd"
DIAMOND_CAZY_DB="/path/to/cazy.dmnd"
DIAMOND_PHI_DB="/path/to/phi.dmnd"
DIAMOND_VFDB_DB="/path/to/vfdb.dmnd"
DIAMOND_CARD_DB="/path/to/card.dmnd"

# Directory Structure Creation
mkdir -p $CLEAN_DATA_DIR $ASSEMBLY_DIR $GENE_PREDICTION_DIR $MAPPING_DIR $ANNOTATION_DIR
mkdir -p $ANNOTATION_DIR/nr $ANNOTATION_DIR/kegg $ANNOTATION_DIR/eggnog
mkdir -p $ANNOTATION_DIR/cazy $ANNOTATION_DIR/phi $ANNOTATION_DIR/vfdb $ANNOTATION_DIR/card

# Start Time Logging
echo " Initiate Metagenomic Analysis Workflow: $(date)"
START_TIME=$(date +%s)

# Retrieve Sample List
SAMPLES=()
for R1_FILE in ${RAW_DATA_DIR}/*_R1.fastq.gz; do
    SAMPLE_NAME=$(basename $R1_FILE | cut -d'_' -f1)
    SAMPLES+=($SAMPLE_NAME)
done

# Dedupe Sample List
UNIQUE_SAMPLES=($(echo "${SAMPLES[@]}" | tr ' ' '\n' | sort -u | tr '\n' ' '))

echo " Found ${#UNIQUE_SAMPLES[@]}samples: ${UNIQUE_SAMPLES[*]}"

# Step 1: FASTP Quality Control
echo " Step 1: FASTP quality control..."
for SAMPLE in "${UNIQUE_SAMPLES[@]}"; do
    echo " Processing sample: $SAMPLE "

    R1="${RAW_DATA_DIR}/${SAMPLE}_R1.fastq.gz"
    R2="${RAW_DATA_DIR}/${SAMPLE}_R2.fastq.gz"

    if [[ ! -f $R1 || ! -f $R2 ]]; then
        echo " Error: Could not locate read files for sample $SAMPLE "
        continue
    fi

# Run FASTP
fastp --in1 $R1 --in2 $R2 \
          --out1 $CLEAN_DATA_DIR/${SAMPLE}_R1_clean.fastq.gz \
          --out2 $CLEAN_DATA_DIR/${SAMPLE}_R2_clean.fastq.gz \
          --html $CLEAN_DATA_DIR/${SAMPLE}_fastp_report.html \
          --json $CLEAN_DATA_DIR/${SAMPLE}_fastp_report.json \
          --thread $THREADS \
          --detect_adapter_for_pe \
          --overrepresentation_analysis \
          --correction \
          --trim_poly_g \
          --trim_poly_x \
          --qualified_quality_phred 20 \
          --unqualified_percent_limit 40 \
          --length_required 50

    echo " Quality control completed for sample $SAMPLE "
done

# Step 2: MEGAHIT Assembly
echo " Step 2: MEGAHIT Assembly..."
for SAMPLE in "${UNIQUE_SAMPLES[@]}"; do
    echo " Assembling sample: $SAMPLE"

    R1="$CLEAN_DATA_DIR/${SAMPLE}_R1_clean.fastq.gz"
    R2="$CLEAN_DATA_DIR/${SAMPLE}_R2_clean.fastq.gz"
    SAMPLE_ASSEMBLY_DIR="$ASSEMBLY_DIR/$SAMPLE"

# Run MEGAHIT
    megahit -1 $R1 -2 $R2 \
            -o $SAMPLE_ASSEMBLY_DIR \
            --k-list 31,51,71,91,111 \
            --min-contig-len 500 \
            -m $MEMORY_LIMIT \
            -t $THREADS

# Rename contig files to include sample name
    mv $SAMPLE_ASSEMBLY_DIR/final.contigs.fa $SAMPLE_ASSEMBLY_DIR/${SAMPLE}_contigs.fa

    echo " Assembly of sample $SAMPLE completed "
done

# Step 3: MetaGeneMark Gene Prediction
echo " Step 3: MetaGeneMark gene prediction..."
for SAMPLE in "${UNIQUE_SAMPLES[@]}"; do
    echo " Predicting genes for sample: $SAMPLE'"

    CONTIGS_FILE="$ASSEMBLY_DIR/$SAMPLE/${SAMPLE}_contigs.fa"
    SAMPLE_GENE_DIR="$GENE_PREDICTION_DIR/$SAMPLE"

mkdir -p $SAMPLE_GENE_DIR

# Run MetaGeneMark
gmhmmp -m /path/to/MetaGeneMark_v1.mod \
           -o $SAMPLE_GENE_DIR/${SAMPLE}.gff \
           -f gff \
           -a $SAMPLE_GENE_DIR/${SAMPLE}.faa \
           -d $SAMPLE_GENE_DIR/${SAMPLE}.fna \
           -s $SAMPLE_GENE_DIR/${SAMPLE}.stats \
           $CONTIGS_FILE

    echo " Gene prediction for sample $SAMPLE completed "
done

# Step 4: Bowtie2 read alignment
echo " Step 4: Bowtie2 read alignment..."
for SAMPLE in "${UNIQUE_SAMPLES[@]}"; do
    echo " Matching sample: $SAMPLE"

    R1="$CLEAN_DATA_DIR/${SAMPLE}_R1_clean.fastq.gz"
    R2="$CLEAN_DATA_DIR/${SAMPLE}_R2_clean.fastq.gz"
    CONTIGS_FILE="$ASSEMBLY_DIR/$SAMPLE/${SAMPLE}_contigs.fa"
    SAMPLE_MAPPING_DIR="$MAPPING_DIR/$SAMPLE"

mkdir -p $SAMPLE_MAPPING_DIR

# Build Bowtie2 indexes for each sample's contigs
    bowtie2-build $CONTIGS_FILE $SAMPLE_MAPPING_DIR/${SAMPLE}_contigs_index

# Run Bowtie2 alignment
    bowtie2 -x $SAMPLE_MAPPING_DIR/${SAMPLE}_contigs_index \
            -1 $R1 -2 $R2 \
            -S $SAMPLE_MAPPING_DIR/${SAMPLE}.sam \
            --threads $THREADS \
            --sensitive \
            --no-unal \
            --un-conc-gz $SAMPLE_MAPPING_DIR/${SAMPLE}_unaligned_%.fq.gz

# Convert SAM to BAM and sort
samtools view -bS $SAMPLE_MAPPING_DIR/${SAMPLE}.sam | \
samtools sort -@ $THREADS -o $SAMPLE_MAPPING_DIR/${SAMPLE}_sorted.bam

# Create BAM index
samtools index $SAMPLE_MAPPING_DIR/${SAMPLE}_sorted.bam

# Generate alignment statistics
samtoolsflagstat $SAMPLE_MAPPING_DIR/${SAMPLE}_sorted.bam> $SAMPLE_MAPPING_DIR/${SAMPLE}_flagstat.txt

    echo " Alignment for sample $SAMPLE completed "
done

# Step 5: Diamond functional annotation
echo " Step 5: Diamond functional annotation..."

# Merge gene sequences across all samples
cat $GENE_PREDICTION_DIR/*/*.faa> $ANNOTATION_DIR/all_samples_genes.faa

# Annotate against Nr database
echo "Annotating Nr database..."
diamond blastp --query $ANNOTATION_DIR/all_samples_genes.faa \
               --db $DIAMOND_NR_DB \
               --out $ANNOTATION_DIR/nr/nr_annotations.tsv \
               --outfmt 6 qseqidsseqidpident length mismatch gapopenqstartqendsstart send evaluebitscorestitle \
               --evalue 1e-5 \
               --max-target-seqs 5 \
               --threads $THREADS \
               --id 20 \
               --query-cover 60

# Annotate against KEGG database
echo "Annotating KEGG database..."
diamond blastp --query $ANNOTATION_DIR/all_samples_genes.faa \
               --db $DIAMOND_KEGG_DB \
               --out $ANNOTATION_DIR/kegg/kegg_annotations.tsv \
               --outfmt 6 \
               --evalue 1e-5 \
               --max-target-seqs 1 \
               --threads $THREADS \
               --id 30 \
               --query-cover 70

# Annotate against eggNOG database
echo "Annotating eggNOG database..."
diamond blastp --query $ANNOTATION_DIR/all_samples_genes.faa \
               --db $DIAMOND_EGGNOG_DB \
               --out $ANNOTATION_DIR/eggnog/eggnog_annotations.tsv \
               --outfmt 6 \
               --evalue 1e-5 \
               --max-target-seqs 1 \
               --threads $THREADS \
               --id 20 \
               --query-cover 60

# Annotate against CAZy database
echo "Annotating CAZy database..."
diamond blastp --query $ANNOTATION_DIR/all_samples_genes.faa \
               --db $DIAMOND_CAZY_DB \
               --out $ANNOTATION_DIR/cazy/cazy_annotations.tsv \
               --outfmt 6 \
               --evalue 1e-5 \
               --max-target-seqs 1 \
               --threads $THREADS \
               --id 30 \
               --query-cover 70

# Annotate against PHI database
echo "Annotating PHI database..."
diamond blastp --query $ANNOTATION_DIR/all_samples_genes.faa \
               --db $DIAMOND_PHI_DB \
               --out $ANNOTATION_DIR/phi/phi_annotations.tsv \
               --outfmt 6 \
               --evalue 1e-5 \
               --max-target-seqs 1 \
               --threads $THREADS \
               --id 40 \
               --query-cover 80

# Annotate against VFDB database
echo "Annotating VFDB database..."
diamond blastp --query $ANNOTATION_DIR/all_samples_genes.faa \
               --db $DIAMOND_VFDB_DB \
               --out $ANNOTATION_DIR/vfdb/vfdb_annotations.tsv \
               --outfmt 6 \
               --evalue 1e-5 \
               --max-target-seqs 1 \
               --threads $THREADS \
               --id 40 \
               --query-cover 80

# Annotate against CARD database
echo "Annotating CARD database..."
diamond blastp --query $ANNOTATION_DIR/all_samples_genes.faa \
               --db $DIAMOND_CARD_DB \
               --out $ANNOTATION_DIR/card/card_annotations.tsv \
               --outfmt 6 \
               --evalue 1e-5 \
               --max-target-seqs 1 \
               --threads $THREADS \
               --id 40 \
               --query-cover 80

# Step 6: Generate summary report of results
echo "Step 6: Generating summary report of results..."

SUMMARY_FILE="$PROJECT_NAME_analysis_summary.txt"
echo "Metagenomic analysis summary" > $SUMMARY_FILE
echo "Generated at: $(date)" >> $SUMMARY_FILE
echo "Project name: $PROJECT_NAME" >> $SUMMARY_FILE
echo "Number of samples: ${#UNIQUE_SAMPLES[@]}" >> $SUMMARY_FILE
echo "Sample list: ${UNIQUE_SAMPLES[*]}" >> $SUMMARY_FILE
echo "" >> $SUMMARY_FILE

# Add statistics for each sample
echo "Statistics for each sample:" >> $SUMMARY_FILE
echo "==========================================" >> $SUMMARY_FILE
for SAMPLE in "${UNIQUE_SAMPLES[@]}"; do
# Obtain raw read count
    RAW_READS=$(zcat ${RAW_DATA_DIR}/${SAMPLE}_R1.fastq.gz | echo $((`wc -l`/4)))

# Obtain cleaned read count
    CLEAN_READS=$(zcat ${CLEAN_DATA_DIR}/${SAMPLE}_R1_clean.fastq.gz | echo $((`wc -l`/4)))

# Obtain contig count and N50
    CONTIG_COUNT=$(grep -c ">" ${ASSEMBLY_DIR}/${SAMPLE}/${SAMPLE}_contigs.fa)
    N50=$(awk '{if($0~/^>/){if(size>0){print size} size=0}else{size+=length($0)}}END{print size}' ${ASSEMBLY_DIR}/${SAMPLE}/${SAMPLE}_contigs.fa | sort -n | awk '{a[i++]=$1} END {print a[int(i*0.5)]}')

# Obtain predicted gene count
    GENE_COUNT=$(grep -c ">" ${GENE_PREDICTION_DIR}/${SAMPLE}/${SAMPLE}.faa)

# Obtain alignment rate
    MAPPING_RATE=$(grep "percentage of mapped reads" ${MAPPING_DIR}/${SAMPLE}/${SAMPLE}_flagstat.txt | awk '{print $1}')

# Write to summary
    echo "Sample: $SAMPLE" >> $SUMMARY_FILE
    echo "  Raw reads: $RAW_READS" >> $SUMMARY_FILE
    echo "  Cleaned reads: $CLEAN_READS" >> $SUMMARY_FILE
    echo "  Contig count: $CONTIG_COUNT" >> $SUMMARY_FILE
    echo "  N50: $N50" >> $SUMMARY_FILE
    echo "  Number of predicted genes: $GENE_COUNT" >> $SUMMARY_FILE
    echo "  Mapping rate: $MAPPING_RATE" >> $SUMMARY_FILE
    echo "" >> $SUMMARY_FILE
done

# Add annotation statistics
echo "Functional annotation statistics:" >> $SUMMARY_FILE
echo "==========================================" >> $SUMMARY_FILE
echo " Nr annotated genes: $(wc -l < $ANNOTATION_DIR/nr/nr_annotations.tsv)" >> $SUMMARY_FILE
echo "KEGG annotated genes: $(wc -l < $ANNOTATION_DIR/kegg/kegg_annotations.tsv)" >> $SUMMARY_FILE
echo "eggNOG annotated genes: $(wc -l < $ANNOTATION_DIR/eggnog/eggnog_annotations.tsv)" >> $SUMMARY_FILE
echo "CAZy annotated genes: $(wc -l < $ANNOTATION_DIR/cazy/cazy_annotations.tsv)" >> $SUMMARY_FILE
echo "PHI annotated genes: $(wc -l < $ANNOTATION_DIR/phi/phi_annotations.tsv)" >> $SUMMARY_FILE
echo "VFDB annotated genes: $(wc -l < $ANNOTATION_DIR/vfdb/vfdb_annotations.tsv)" >> $SUMMARY_FILE
echo "CARD annotated genes: $(wc -l < $ANNOTATION_DIR/card/card_annotations.tsv)" >> $SUMMARY_FILE

# Calculate total runtime
END_TIME=$(date +%s)
ELAPSED_TIME=$(($END_TIME - $START_TIME))
echo "" >> $SUMMARY_FILE
echo "Total runtime: $(($ELAPSED_TIME / 3600)) hours $((($ELAPSED_TIME % 3600) / 60)) minutes $(($ELAPSED_TIME % 60)) seconds" >> $SUMMARY_FILE

echo "Analysis complete! Summary saved to: $SUMMARY_FILE "

# Step 7: Generate visualisation report (optional)
echo "Step 7: Generating visualisation report..."
# Insert code here to generate charts and visualisation reports
# e.g. using R or Python to produce statistical graphs

echo "Metagenomic analysis workflow fully completed!"
